# Supplementary material for: Constructing and investigating a disulfidptosis-associated LncRNA signature for prognostic prediction in gastric cancer
Source: Discov Oncol. 2026 May 20;17:1018. doi: 10.1007/s12672-026-05209-4 (PMC13365117; doi:10.1007/s12672-026-05209-4)
Supplement: Supplementary file 1 — Supplementary Material 1. [file 12672_2026_5209_MOESM1_ESM.zip]

Archive with 1 entries (1 files):
- Supplementary normalized_counts_448 samples.csv
